# Supplementary material for: Effects of providing manuscript editing through a combination of in-house and external editing services in an academic hospital
Source: PLoS One. 2019 Jul 9;14(7):e0219567. doi: 10.1371/journal.pone.0219567 (PMC6615627; doi:10.1371/journal.pone.0219567)
Supplement: S1 File — (XLSX) [file pone.0219567.s009.xlsx]

## Sheet: Figure 2A&2B
	# of quarterly editing requests
	2011					2012					2013					2014					2015					2016					2017					2018
	Q1	Q2	Q3	Q4		Q1	Q2	Q3	Q4		Q1	Q2	Q3	Q4		Q1	Q2	Q3	Q4		Q1	Q2	Q3	Q4		Q1	Q2	Q3	Q4		Q1	Q2	Q3	Q4		Q1	Q2	Q3	Q4
	193	270	329	344		275	381	320	302		286	313	346	322		356	375	365	348		343	385	371	381		379	397	370	342		470	425	489	454		495	531	527	540

## Sheet: Figure 2C
	# of editing requests for in-house editing
	2017												2018
	Jan	Feb	Mar	Apr	May	Jun	Jul	Aug	Sep	Oct	Nov	Dec	Jan	Feb	Mar	Apr	May	Jul	Aug	Sep	Oct	Nov	Dec
	0	1	0	1	2	1	0	3	2	4	3	2	2	2	5	5	9	12	11	13	12	14	10

## Sheet: Figure 3A
	Overall satisfaction scores from non-blind surveys
	EEC 1	EEC 2	EEC 3	EEC 4	SPT
	1	1	1	1	3
	1	1	1	1	4
	3	2	2	2	5
	4	2	2	3	5
	4	2.5	2	3	5
	4	3	2.5	4	5
	4	3	3	4	5.5
	4	3	3	4	5.5
	4	3	3	4	5.5
	4	3	3	4	5.5
	5	4	3	4	6
	5	4	3	5	6
	5	4	4	5	6
	5	4	4	5	6
	5	4	4	5	6
	5	4	4	5	6
	5	4	4	5	6
	5	4	4	5	6
	5	4	4	5	6
	5	4	5	5	6
	5.5	4	5	5	7
	5.5	4	5	5	7
	5.5	4	5	5	7
	5.5	4	5	5	7
	6	5	5	5	7
	6	5	5	5	7
	6	5	5	5	7
	6	5	5	5	7
	6	5	5	5	7
	6	5	5	5	7
	6	5	5	5.5
	6	5	5	5.5
	6	5	5	5.5
	7	5	5	5.5
	7	5	5	5.5
	7	5	5	5.5
	7	5	5	5.5
	7	5	5	5.5
	7	5	5	5.5
	7	5	5	5.5
	7	5	5	5.5
		5	5.5	5.5
		5	5.5	5.5
		5	5.5	5.5
		5	5.5	6
		5	5.5	6
		5.5	5.5	6
		5.5	5.5	6
		5.5	5.5	6
		5.5	5.5	6
		5.5	5.5	6
		5.5	6	6
		5.5	6	6
		5.5	6	6
		5.5	6	6
		5.5	6	6
		6	6	6
		6	6	6
		6	6	6
		6	6	6
		6	6	6
		6	6	6
		6	6	6
		6	6	6
		6	6	6
		6	6	6
		6	6	6
		6	6	6
		6	6	6
		6	6	6
		6	6	6
		6	6	6
		6	6	6
		6	6	6
		6	6	6
		6	6	6
		6	6	6
		6	6	6
		6	6	6
		6	6	6
		6	6	6
		6	6	6
		6	6	6
		6	6	6
		6	6	6
		6	6	6
		6	6	6
		6	6	6
		7	6	6
		7	6	6
		7	6	6
		7	6	6
		7	6	6
		7	6	6
		7	6	6
		7	7	6
		7	7	6
		7	7	7
		7	7	7
		7	7	7
		7	7	7
		7	7	7
		7	7	7
		7	7	7
		7	7	7
		7	7	7
		7	7	7
		7	7	7
		7	7	7
		7	7	7
		7	7	7
		7	7	7
			7	7
			7	7
			7	7
			7	7
			7	7
			7	7
			7	7
			7	7
			7	7
			7	7
				7
				7
				7

## Sheet: Figure 3B
	Overall satisfaction scores from non-blind surveys
	EEC 1	EEC 2	EEC 3	EEC 4	SPT
	2	1	2.5	2.5	4
	2	2.5	3	2.5	4
	2.5	2.5	4	2.5	5
	2.5	3	4	2.5	5
	4	4	4	3	5.5
	4	4	4	3	5.5
	4	4	4	3	5.5
	4	4	4	3	5.5
	4	4	4	4	5.5
	4	4	5	4	5.5
	4	4	5	4	5.5
	5	4	5	4	5.5
	5	4	5	4	5.5
	5	4	5	4	5.5
	5.5	4	5	4	5.5
	5.5	4	5	4	5.5
	5.5	4	5	4	5.5
	5.5	5	5	4	5.5
	5.5	5	5	5	5.5
	5.5	5	5	5	5.5
	5.5	5	5	5	5.5
	5.5	5	5	5	6
	5.5	5	5.5	5	6
	5.5	5.5	5.5	5	6
	5.5	5.5	5.5	5	6
	5.5	5.5	5.5	5	6
	5.5	5.5	5.5	5	6
	5.5	5.5	5.5	5	7
	5.5	5.5	5.5	5	7
	5.5	5.5	5.5	5	7
	5.5	5.5	5.5	5.5	7
	5.5	5.5	5.5	5.5	7
	5.5	5.5	5.5	5.5	7
	5.5	5.5	5.5	5.5	7
	5.5	5.5	5.5	5.5	7
	5.5	5.5	5.5	5.5	7
	5.5	5.5	5.5	5.5	7
	5.5	5.5	5.5	5.5	7
	6	5.5	5.5	5.5	7
	6	5.5	5.5	5.5	7
	6	5.5	5.5	5.5	7
	6	5.5	5.5	5.5	7
	6	5.5	5.5	5.5	7
	6	5.5	5.5	5.5	7
	6	5.5	5.5	5.5	7
	6	5.5	5.5	5.5	7
	6	5.5	5.5	5.5	7
	7	5.5	6	5.5	7
	7	5.5	6	5.5	7
	7	5.5	6	5.5	7
	7	5.5	6	5.5	7
	7	5.5	6	5.5	7
	7	5.5	6	5.5	7
	7	5.5	6	5.5	7
	7	5.5	6	5.5	7
	7	5.5	6	5.5	7
	7	5.5	6	5.5	7
	7	6	6	5.5	7
	7	6	6	5.5	7
	7	6	6	5.5	7
	7	6	6	5.5	7
	7	6	6	5.5	7
	7	6	6	5.5	7
		6	6	5.5	7
		6	6	5.5	7
		6	6	5.5	7
		6	7	5.5	7
		6	7	5.5	7
		6	7	5.5	7
		6	7	5.5	7
		6	7	6	7
		6	7	6	7
		6	7	6	7
		7	7	6	7
		7	7	6	7
		7	7	6	7
		7	7	6	7
		7	7	6	7
		7	7	6	7
		7		6	7
		7		6	7
		7		6	7
		7		6	7
		7		6	7
		7		6	7
		7		6	7
		7		6	7
		7		6	7
		7		6
		7		6
		7		6
		7		6
		7		6
		7		6
		7		6
		7		6
		7		6
		7		6
		7		7
		7		7
		7		7
		7		7
		7		7
		7		7
				7
				7
				7
				7
				7
				7
				7
				7
				7
				7
				7
				7
				7
				7
				7
				7
				7
				7
				7
				7
				7
				7
				7
				7
				7
				7
				7
				7
				7
				7
				7
				7
				7
				7
				7
				7
				7
				7
				7
				7
				7
				7
				7
				7
				7
				7
				7
				7
				7
				7
				7
				7
				7
				7
				7
				7
				7
				7
				7
				7
				7
				7
				7
				7
				7
				7
				7
				7

## Sheet: Figure 4
	Specific scores from blind surveys
	Timeliness						Understand						Intentions						Corrections						Re-request (Yes = 100, No = 0)						Recommend (Yes = 100, No = 0)
	EEC 1	EEC 2	EEC 3	EEC 4	SPT		EEC 1	EEC 2	EEC 3	EEC 4	SPT		EEC 1	EEC 2	EEC 3	EEC 4	SPT		EEC 1	EEC 2	EEC 3	EEC 4	SPT		EEC 1	EEC 2	EEC 3	EEC 4	SPT		EEC 1	EEC 2	EEC 3	EEC 4	SPT
	2	2	1	3	2		2	1	1	1	3		1	1	1	1	3		1	1	1	1	1		0	0	0	0	0		0	0	0	0	0
	2	2	2	3	3		2	1	1	1	4		2	1	1	1	5		1	1	1	1	2		0	0	0	0	0		0	0	0	0	0
	2	2	2	3	3		2.5	2	2	2	5		3	2	2	2	5		1	1	1	1	2		0	0	0	0	100		0	0	0	0	100
	3	2	2	3	3		3	2	3	3	5		4	2	3	3	5		1	1	1	1	2		0	0	0	0	100		0	0	0	0	100
	3	3	2	3	3		4	3	3	3	5		4	2	3	4	5		1	1	1	1	3		0	0	0	0	100		0	0	0	0	100
	3	3	2	3	3		4	3	3	4	5		4	2	3	4	5.5		2	1	1	1	3		0	0	0	0	100		0	0	0	0	100
	3	3	2	3	3		4	3	3	4	5.5		4	2.5	3	4	5.5		2	1	1	1	3		0	0	0	0	100		0	0	0	0	100
	3	3	2	3	3		4	3	3	4	5.5		4	3	3	4	5.5		2	1	1	1	3		0	0	0	100	100		0	0	0	0	100
	3	3	2	3	4		4	4	4	4	5.5		4	3	4	4	5.5		2	1	1	1	3		0	0	0	100	100		0	0	0	0	100
	3	3	3	3	4		4	4	4	4	6		4	3	4	4	5.5		3	2	1	2	3		100	0	0	100	100		0	0	0	0	100
	3	3	3	3	4		5	4	4	4	6		4	3	4	4	6		3	2	1	2	3		100	0	0	100	100		0	0	0	0	100
	3	3	3	3	4		5	4	4	4	6		5	4	4	4	6		3	2	1	2	3		100	0	0	100	100		0	0	0	0	100
	3	3	3	3	4		5	4	4	5	6		5	4	4	5	6		3	2	1	2	3		100	0	0	100	100		100	0	0	0	100
	3	3	3	3	4		5	4	4	5	6		5	4	4	5	6		3	2	2	2	3		100	0	0	100	100		100	0	0	100	100
	3	3	3	3	4		5	4	4	5	6		5	4	4	5	6		3	2	2	2	4		100	0	0	100	100		100	0	0	100	100
	3	3	3	4	4		5.5	4	4	5	6		5	4	4	5	6		3	2	2	2	4		100	0	0	100	100		100	0	0	100	100
	3	3	3	4	4		5.5	4	4	5	6		5	4	4	5	6		3	2	2	2	4		100	0	0	100	100		100	0	0	100	100
	3	3	3	4	4		5.5	4	4	5	6		5	4	5	5	6		3	2	2	2	4		100	0	0	100	100		100	0	0	100	100
	3	3	3	4	4		5.5	4	4	5	6		5.5	4	5	5	6		3	2	2	2	4		100	0	100	100	100		100	0	0	100	100
	3	3	3	4	4		5.5	4	5	5	6		5.5	4	5	5	7		3	2	2	2	4		100	0	100	100	100		100	0	0	100	100
	4	3	3	4	4		5.5	4	5	5	7		5.5	4	5	5	7		3	2	2	2	4		100	0	100	100	100		100	0	0	100	100
	4	3	3	4	4		5.5	4	5	5	7		5.5	4	5	5	7		3	2	2	2	4		100	0	100	100	100		100	0	100	100	100
	4	4	3	4	5		6	4	5	5	7		5.5	5	5	5	7		3	2	2	2	4		100	100	100	100	100		100	0	100	100	100
	4	4	3	4	5		6	4	5	5	7		5.5	5	5	5	7		3	2	2	2	4		100	100	100	100	100		100	0	100	100	100
	4	4	3	4	5		6	5	5	5	7		5.5	5	5	5	7		3	3	2	2	4		100	100	100	100	100		100	0	100	100	100
	4	4	3	4	5		6	5	5	5	7		6	5	5	5	7		4	3	2	2	4		100	100	100	100	100		100	0	100	100	100
	4	4	3	4	5		6	5	5	5	7		6	5	5	5	7		4	3	2	3	5		100	100	100	100	100		100	0	100	100	100
	4	4	3	4	5		6	5	5	5	7		6	5	5	5	7		4	3	3	3	5		100	100	100	100	100		100	100	100	100	100
	4	4	3	4	5		6	5	5	5	7		6	5	5	5	7		4	3	3	3	5		100	100	100	100	100		100	100	100	100	100
	4	4	3	4	5		6	5	5	5	7		6	5	5	5	7		4	3	3	3	5		100	100	100	100	100		100	100	100	100	100
	4	4	3	4			6	5	5	5			6	5	5	5			4	3	3	3			100	100	100	100			100	100	100	100
	4	4	3	4			6	5	5	5			6	5	5	5			4	3	3	3			100	100	100	100			100	100	100	100
	4	4	3	4			6	5	5	5			7	5	5	5			4	3	3	3			100	100	100	100			100	100	100	100
	4	4	3	4			6	5	5	5.5			7	5	5	5			4	3	3	3			100	100	100	100			100	100	100	100
	4	4	3	4			7	5	5	5.5			7	5	5	5			4	3	3	3			100	100	100	100			100	100	100	100
	4	4	3	4			7	5	5	5.5			7	5	5	5			4	3	3	3			100	100	100	100			100	100	100	100
	5	4	3	4			7	5	5	5.5			7	5	5	5.5			4	3	3	3			100	100	100	100			100	100	100	100
	5	4	3	4			7	5	5	5.5			7	5	5	5.5			5	3	3	3			100	100	100	100			100	100	100	100
	5	4	3	4			7	5	5	5.5			7	5.5	5	5.5			5	3	3	3			100	100	100	100			100	100	100	100
	5	4	3	4			7	5	5.5	5.5			7	5.5	5	5.5			5	3	3	3			100	100	100	100			100	100	100	100
	5	4	3	4			7	5	5.5	5.5			7	5.5	5	5.5			5	3	3	3			100	100	100	100			100	100	100	100
		4	3	4				5	5.5	5.5				5.5	5	5.5				3	3	3				100	100	100				100	100	100
		4	3	4				5	5.5	5.5				5.5	5	5.5				3	3	3				100	100	100				100	100	100
		4	4	4				5	5.5	5.5				5.5	5	5.5				3	3	3				100	100	100				100	100	100
		4	4	4				5	5.5	5.5				5.5	5	5.5				3	3	3				100	100	100				100	100	100
		4	4	4				5	5.5	5.5				5.5	5.5	5.5				3	3	3				100	100	100				100	100	100
		4	4	4				5	5.5	6				5.5	5.5	5.5				3	3	3				100	100	100				100	100	100
		4	4	4				5	5.5	6				5.5	5.5	5.5				3	3	3				100	100	100				100	100	100
		4	4	4				5	5.5	6				5.5	5.5	5.5				3	3	3				100	100	100				100	100	100
		4	4	4				5.5	5.5	6				5.5	5.5	5.5				3	3	3				100	100	100				100	100	100
		4	4	4				5.5	5.5	6				6	5.5	6				3	3	3				100	100	100				100	100	100
		4	4	4				5.5	5.5	6				6	5.5	6				3	3	3				100	100	100				100	100	100
		4	4	4				5.5	6	6				6	5.5	6				3	3	3				100	100	100				100	100	100
		4	4	4				5.5	6	6				6	5.5	6				3	3	3				100	100	100				100	100	100
		4	4	4				5.5	6	6				6	5.5	6				3	3	3				100	100	100				100	100	100
		4	4	4				5.5	6	6				6	5.5	6				3	3	3				100	100	100				100	100	100
		4	4	4				5.5	6	6				6	5.5	6				3	3	3				100	100	100				100	100	100
		4	4	4				5.5	6	6				6	5.5	6				3	3	3				100	100	100				100	100	100
		4	4	4				5.5	6	6				6	6	6				3	3	3				100	100	100				100	100	100
		4	4	4				6	6	6				6	6	6				3	3	3				100	100	100				100	100	100
		4	4	4				6	6	6				6	6	6				3	3	3				100	100	100				100	100	100
		4	4	4				6	6	6				6	6	6				3	3	3				100	100	100				100	100	100
		4	4	4				6	6	6				6	6	6				3	3	4				100	100	100				100	100	100
		4	4	4				6	6	6				6	6	6				3	3	4				100	100	100				100	100	100
		4	4	4				6	6	6				6	6	6				4	3	4				100	100	100				100	100	100
		4	4	4				6	6	6				6	6	6				4	3	4				100	100	100				100	100	100
		4	4	4				6	6	6				6	6	6				4	3	4				100	100	100				100	100	100
		4	4	4				6	6	6				6	6	6				4	3	4				100	100	100				100	100	100
		4	4	4				6	6	6				6	6	6				4	3	4				100	100	100				100	100	100
		4	4	4				6	6	6				6	6	6				4	3	4				100	100	100				100	100	100
		4	4	4				6	6	6				6	6	6				4	3	4				100	100	100				100	100	100
		4	4	4				6	6	6				6	6	6				4	3	4				100	100	100				100	100	100
		4	4	4				6	6	6				6	6	6				4	3	4				100	100	100				100	100	100
		4	4	4				6	6	6				6	6	6				4	3	4				100	100	100				100	100	100
		4	4	5				6	6	6				6	6	6				4	3	4				100	100	100				100	100	100
		4	4	5				6	6	6				6	6	6				4	3	4				100	100	100				100	100	100
		4	4	5				6	6	6				6	6	6				4	3	4				100	100	100				100	100	100
		4	4	5				6	6	6				6	6	6				4	3	4				100	100	100				100	100	100
		4	4	5				6	6	6				6	6	6				4	3	4				100	100	100				100	100	100
		4	4	5				6	6	6				6	6	6				4	3	4				100	100	100				100	100	100
		4	4	5				6	6	6				6	6	6				4	3	4				100	100	100				100	100	100
		4	4	5				6	6	6				6	6	6				4	3	4				100	100	100				100	100	100
		4	4	5				6	6	6				6	6	6				4	3	4				100	100	100				100	100	100
		5	4	5				6	6	6				6	6	6				4	4	4				100	100	100				100	100	100
		5	4	5				6	6	6				6	6	6				4	4	4				100	100	100				100	100	100
		5	4	5				6	6	6				6	6	6				4	4	4				100	100	100				100	100	100
		5	4	5				6	6	6				6	6	6				4	4	4				100	100	100				100	100	100
		5	4	5				6	6	6				6	6	6				4	4	4				100	100	100				100	100	100
		5	4	5				6	6	6				6	6	6				4	4	4				100	100	100				100	100	100
		5	4	5				6	6	6				6	6	6				4	4	4				100	100	100				100	100	100
		5	4	5				7	6	6				6	6	6				4	4	4				100	100	100				100	100	100
		5	4	5				7	6	6				7	6	6				4	4	4				100	100	100				100	100	100
		5	4	5				7	6	6				7	6	6				4	4	4				100	100	100				100	100	100
		5	4	5				7	6	6				7	6	6				4	4	4				100	100	100				100	100	100
		5	4	5				7	6	6				7	6	7				4	4	4				100	100	100				100	100	100
		5	4	5				7	6	6				7	6	7				4	4	4				100	100	100				100	100	100
		5	4	5				7	6	6				7	6	7				4	4	4				100	100	100				100	100	100
		5	4	5				7	6	6				7	6	7				5	4	4				100	100	100				100	100	100
		5	4	5				7	6	7				7	6	7				5	4	4				100	100	100				100	100	100
		5	4	5				7	7	7				7	6	7				5	4	4				100	100	100				100	100	100
		5	4	5				7	7	7				7	7	7				5	4	4				100	100	100				100	100	100
		5	4	5				7	7	7				7	7	7				5	4	4				100	100	100				100	100	100
		5	4	5				7	7	7				7	7	7				5	4	4				100	100	100				100	100	100
		5	4	5				7	7	7				7	7	7				5	4	4				100	100	100				100	100	100
		5	4	5				7	7	7				7	7	7				5	4	4				100	100	100				100	100	100
		5	4	5				7	7	7				7	7	7				5	4	4				100	100	100				100	100	100
		5	4	5				7	7	7				7	7	7				5	4	4				100	100	100				100	100	100
		5	5	5				7	7	7				7	7	7				5	4	4				100	100	100				100	100	100
		5	5	5				7	7	7				7	7	7				5	4	4				100	100	100				100	100	100
		5	5	5				7	7	7				7	7	7				5	4	4				100	100	100				100	100	100
		5	5	5				7	7	7				7	7	7				5	4	4				100	100	100				100	100	100
		5	5	5				7	7	7				7	7	7				5	4	4				100	100	100				100	100	100
			5	5					7	7					7	7					4	4					100	100					100	100
			5	5					7	7					7	7					4	4					100	100					100	100
			5	5					7	7					7	7					4	5					100	100					100	100
			5	5					7	7					7	7					4	5					100	100					100	100
			5	5					7	7					7	7					5	5					100	100					100	100
			5	5					7	7					7	7					5	5					100	100					100	100
			5	5					7	7					7	7					5	5					100	100					100	100
			5	5					7	7					7	7					5	5					100	100					100	100
			5	5					7	7					7	7					5	5					100	100					100	100
			5	5					7	7					7	7					5	5					100	100					100	100
				5						7						7						5						100						100
				5						7						7						5						100						100
				5						7						7						5						100						100

## Sheet: Supplemental Fig. 1
	Blind survey responses (overall satifaction) for EEC 2
	2018 Q1	2018 Q2	2018 Q3	2018 Q4
	2	1	2	3
	3	1	4	4
	3	3	4	4
	4	3	5	5
	4	4	5	5
	4	4	5	5
	5	4	5	5
	5	5	5	6
	5	5	5	6
	6	5	5	6
	7	5	5	6
	7	5	6	6
	7	5	6	6
	7	5	6	6
		6	6	6
		6	6	6
		6	6	6
		6	6	6
		6	6	7
		6	6	7
		6	6	7
		6	7	7
		6	7
		6	7
		7	7
		7	7
		7
		7
		7
		7
		7

## Sheet: Supplemental Fig. 2A&2B
	# of quarterly research publications
	2011					2012					2013					2014					2015					2016					2017					2018
	Q1	Q2	Q3	Q4		Q1	Q2	Q3	Q4		Q1	Q2	Q3	Q4		Q1	Q2	Q3	Q4		Q1	Q2	Q3	Q4		Q1	Q2	Q3	Q4		Q1	Q2	Q3	Q4		Q1	Q2	Q3	Q4
	248	252	265	248		256	316	320	273		257	273	295	356		439	324	344	272		367	333	256	373		312	364	289	355		362	363	316	310		270	366	509	527
